# Supplementary material for: The Counteractive Effect of Self-Regulation-Based Interventions on Prior Mental Exertion: A Systematic Review of Randomised Controlled Trials
Source: Brain Sci. 2022 Jul 8;12(7):896. doi: 10.3390/brainsci12070896 (PMC9313235; doi:10.3390/brainsci12070896)
Supplement: Supplementary file 1 [file brainsci-12-00896-s001.zip]

Archive with 1 entries (1 files):
- brainsci-1725691-supplementary.pdf
